# Supplementary material for: The Relationship between Posture and Muscle Tensive Dysphonia in Teachers: A Systematic Scoping Review
Source: J Funct Morphol Kinesiol. 2024 Mar 28;9(2):60. doi: 10.3390/jfmk9020060 (PMC11036206; doi:10.3390/jfmk9020060)
Supplement: Supplementary file 1 [file jfmk-09-00060-s001.zip]

Archive with 1 entries (1 files):
- jfmk-2876446-supplementary.pdf
